# Supplementary material for: Hyaluronic Acid as an Adjunct in Bone Regeneration—A Systematic Review
Source: Biomedicines. 2026 Jul 5;14(7):1514. doi: 10.3390/biomedicines14071514 (PMC13406002; doi:10.3390/biomedicines14071514)
Supplement: Supplementary file 1 [file biomedicines-14-01514-s001.zip]

Archive with 1 entries (1 files):
- biomedicines-4358239-supplementary.pdf
